# Supplementary material for: The Transcription Factor CcMYB330 Regulates Capsaicinoid Biosynthesis in Pepper Fruits
Source: Int J Mol Sci. 2025 Feb 8;26(4):1438. doi: 10.3390/ijms26041438 (PMC11854957; doi:10.3390/ijms26041438)
Supplement: Supplementary file 1 [file ijms-26-01438-s001.zip]

Archive with 1 entries (1 files):
- ijms-3448654-supplementary.pdf
